# Supplementary material for: Lectotypification of Tsuga longibracteata W.C.Cheng (Pinaceae)
Source: PhytoKeys. 2021 Feb 15;172:93–6. doi: 10.3897/phytokeys.172.62450 (PMC7900068; doi:10.3897/phytokeys.172.62450)
Supplement: XML Treatment for Tsuga longibracteata [file phytokeys.172.62450-treatment1.xml]

<!DOCTYPE tp:taxon-treatment
  PUBLIC "-//TaxonX//DTD Taxonomic Treatment Publishing DTD v0 20100105//EN" "tax-treatment-NSO.dtd">
<tp:taxon-treatment xmlns:tp="http://www.plazi.org/taxpub"><tp:treatment-meta><kwd-group><label>Taxon classification</label><kwd><named-content xmlns:xlink="http://www.w3.org/1999/xlink" content-type="kingdom">Plantae</named-content></kwd><kwd><named-content xmlns:xlink="http://www.w3.org/1999/xlink" content-type="order">Pinales</named-content></kwd><kwd><named-content xmlns:xlink="http://www.w3.org/1999/xlink" content-type="family">Pinaceae</named-content></kwd></kwd-group><mixed-citation publication-type="journal"><person-group><name><surname>Yang</surname><given-names>Yong</given-names></name><name><surname>Rushforth</surname><given-names>Keith</given-names></name></person-group><article-title>Lectotypification of <italic><tp:taxon-name><tp:taxon-name-part taxon-name-part-type="genus" reg="Tsuga">Tsuga</tp:taxon-name-part> <tp:taxon-name-part taxon-name-part-type="species" reg="longibracteata">longibracteata</tp:taxon-name-part></tp:taxon-name></italic> W.C.Cheng (<tp:taxon-name><tp:taxon-name-part taxon-name-part-type="family">Pinaceae</tp:taxon-name-part></tp:taxon-name>)</article-title><source>PhytoKeys</source><day>15</day><month>2</month><year>2021</year><volume>172</volume><fpage>93</fpage><lpage>96</lpage><pub-id pub-id-type="doi">10.3897/phytokeys.172.62450</pub-id></mixed-citation></tp:treatment-meta><tp:nomenclature><tp:taxon-name><object-id xmlns:xlink="http://www.w3.org/1999/xlink" content-type="arpha" xlink:type="simple">1A55C046-BD56-5079-A68C-4A134EA9F396</object-id>
            <tp:taxon-name-part taxon-name-part-type="genus" reg="Tsuga">Tsuga</tp:taxon-name-part>
            <tp:taxon-name-part taxon-name-part-type="species" reg="longibracteata">longibracteata</tp:taxon-name-part>
          </tp:taxon-name><tp:taxon-authority>W.C.Cheng, Contrib. Biol. Lab. Sc. Soc. China, Bot. Ser. vii. 1 (1932).</tp:taxon-authority><xref ref-type="fig" rid="F1">Fig. 1.</xref><tp:nomenclature-citation-list><tp:nomenclature-citation><tp:taxon-name><tp:taxon-name-part taxon-name-part-type="genus" reg="Nothotsuga"/> <tp:taxon-name-part taxon-name-part-type="species" reg="longibracteata"/></tp:taxon-name><comment>≡<tp:taxon-name><tp:taxon-name-part taxon-name-part-type="genus" reg="Nothotsuga">Nothotsuga</tp:taxon-name-part> <tp:taxon-name-part taxon-name-part-type="species" reg="longibracteata">longibracteata</tp:taxon-name-part></tp:taxon-name> (W.C.Cheng) Hu ex C.N.Page, Notes Roy. Bot. Gard. Edinburgh 45(2): 390 (1988, published in 1989). </comment></tp:nomenclature-citation></tp:nomenclature-citation-list></tp:nomenclature><tp:treatment-sec sec-type="material" id="SECID0EAGAC"><title>Type.</title><p>China. Guizhou (贵州): Yinjiang Tujiazu Miaozu Zizhixian (印江土家族苗族自治县, as “Yin-Kiang”), Fanjing Shan (梵净山, as “van-ching-shan”), in densely shaded ravine, alt. 400–500 m, 19 December 1930, <italic>Y.Tsiang</italic> (蒋英) <italic>7712</italic> (Lectotype: PE00003223, designated here; isolectotypes: A00052508, A00052510, E00215871, IBSC0012857, K000288277, NAS00070063, NAS00070064, NY00001279, PE00003225, PE00003224, S-C-4796).</p><fig id="F1" position="float" orientation="portrait"><object-id xmlns:xlink="http://www.w3.org/1999/xlink" content-type="doi" xlink:type="simple">10.3897/phytokeys.172.62450.figure1</object-id><object-id xmlns:xlink="http://www.w3.org/1999/xlink" content-type="arpha" xlink:type="simple">B882FE61-87B4-5164-ABF1-7EF7ABBCC969</object-id><label>Figure 1.</label><caption><p>Lectotype of <italic><tp:taxon-name><tp:taxon-name-part taxon-name-part-type="genus" reg="Tsuga">Tsuga</tp:taxon-name-part> <tp:taxon-name-part taxon-name-part-type="species" reg="longibracteata">longibracteata</tp:taxon-name-part></tp:taxon-name></italic> W.C. Cheng [≡<italic><tp:taxon-name><tp:taxon-name-part taxon-name-part-type="genus" reg="Nothotsuga">Nothotsuga</tp:taxon-name-part> <tp:taxon-name-part taxon-name-part-type="species" reg="longibracteata">longibracteata</tp:taxon-name-part></tp:taxon-name></italic> (W.C.Cheng) Hu ex C.N.Page]: <italic>Y.Tsiang</italic> (蒋英) <italic>7712</italic> (PE00003223).</p></caption><graphic xmlns:xlink="http://www.w3.org/1999/xlink" xlink:href="phytokeys-172-093-g001.jpg" position="float" orientation="portrait" xlink:type="simple" id="oo_509820.jpg"><uri content-type="original_file" xlink:type="simple">https://binary.pensoft.net/fig/509820</uri></graphic></fig></tp:treatment-sec></tp:taxon-treatment>
